# Supplementary material for: Assessing scale‐wise similarity of curves with a thick pen: As illustrated through comparisons of spectral irradiance
Source: Ecol Evol. 2018 Sep 12;8(20):10206–18. doi: 10.1002/ece3.4496 (PMC6206219; doi:10.1002/ece3.4496)
Supplement: Supplementary file 2 [file ECE3-8-10206-s002.R]

#load/install libraries
#install.packages('ggplot2')
#install.packages('data.table')
library(ggplot2)
library(data.table)
#####################################################################auxilary functions
#for TPT calculation
myoperator<-function(x,y,tau=2,operator,...)
{
  T<-length(x)
  result<-rep(NA,T)
  for(t in 1:T)
  {
    logical<-(x>=(x[t]) & x<=x[t]+tau)
    ysub<-y[logical]
    result[t]<-operator(ysub,na.rm=TRUE)
  }
  return(result)
}  
#for normalisation/scaling
mynorm<-function(x)
{
  mi<-min(x,na.rm=TRUE)
  ma<-max(x,na.rm=TRUE)
  xnorm<-(x-mi)/(ma-mi)
  return(xnorm)
}  
#####################################################################data, descriptive stats
#load data 

#file.name = path/URL to the data file.
file.name<-"C:/Users/.../....txt" #modify accordingly!!! 
DF<-read.table(file.name,header=TRUE)

#convert data to a data table format
DT<-data.table(DF)

#re-order factor levels 
DT$position<-factor(DT$position,levels=c("shade","semi-shade","sunfleck","full-sun"))
DT$stand<-factor(DT$stand,
levels=c("BetulaOld","BetulaOldMixed","BetulaYoung","Picea","Quercus","OpenBeg","OpenCen","OpenEnd"))

#plot data
dd<-ggplot(DT,aes(x=wavelength,y=irradiance,col=position))+geom_line()
dd<-dd+facet_grid(date~stand)
dd

#descriptive stats (maximum irradiance)
DTstats<-DT[,.(maximum_irradiance=max(irradiance)),by=.(date,stand,position)]
#plot stats
ss<-ggplot(DTstats,aes(x=position,y=maximum_irradiance))+geom_point()
ss<-ss+geom_text(aes(label=stand,vjust=-0.5),size=2)
ss<-ss+facet_grid(.~date)
ss

#####################################################################TPT and TPMA, normalised data
#####################################################################TPT and TPMA, normalised data
#####################################################################TPT and TPMA, normalised data
#normalise/scale irradiance to [0,1] interval
DTnorm<-DT[,.(irradiance=mynorm(irradiance),wavelength),by=.(date,stand,position)]
#plot normalised data
nn<-ggplot(DTnorm,aes(x=wavelength,y=irradiance,col=position))+geom_line()
nn<-nn+facet_grid(date~stand)
nn

#calcualte TPT
TPT0<-NULL
tau.values<-c(15,20,30,40,50,60,70,80)
for(i in 1:length(tau.values))
{
  temp<-DTnorm[,.(U=myoperator(x=wavelength,y=irradiance,tau=tau.values[i],operator=max),
                  L=myoperator(x=wavelength,y=irradiance,tau=tau.values[i],operator=min),
                  wavelength),by=.(date,stand,position)]
  temp$thickness<-tau.values[i]
  
  TPT0<-rbind(TPT0,temp)
}

#remove controls (stand levels: OpenBeg, OpenCen, OpenEnd) for the main analyses
TPT<-TPT0
TPT<-TPT[!(TPT$stand %in% c("OpenBeg","OpenCen","OpenEnd")),]

#drop unused levels
TPT$position<-factor(TPT$position)
TPT$stand<-factor(TPT$stand)

#TPMA wrt date
#TPMA wrt date
#TPMA wrt date

#no 'date' in 'by'
TPMAdate<-TPT[,.(TPMA=(min(U)-max(L))/(max(U)-min(L)),wavelength),by=.(wavelength,stand,position,thickness)]
#replace '-1' by NA
TPMAdate$TPMA[TPMAdate$TPMA==-1]<-NA
#no observations
TPMAdate$TPMA[TPMAdate$stand=="Quercus" & TPMAdate$position=="semi-shade"]<-NA
#plot TPMA
gg<-ggplot(TPMAdate,aes(x=wavelength,y=TPMA,col=factor(thickness)))+geom_line()
gg<-gg+facet_grid(position~stand)
gg

#mean TPMA
meanTPMAdate<-TPMAdate[,.(meanTPMA=mean(TPMA,na.rm=TRUE)),by=.(stand,position,thickness)]
#plot mean TPMA
ss<-ggplot(meanTPMAdate,aes(x=thickness,y=meanTPMA,shape=stand))+geom_line()+geom_point()
ss<-ss+facet_grid(.~position)
ss

#TPMA wrt stand
#TPMA wrt stand
#TPMA wrt stand

#no 'stand' in 'by'
TPMAstand<-TPT[,.(TPMA=(min(U)-max(L))/(max(U)-min(L)),wavelength),by=.(wavelength,date,position,thickness)]
#replace '-1' by NA
TPMAstand$TPMA[TPMAstand$TPMA==-1]<-NA
#plot TPMA
gg<-ggplot(TPMAstand,aes(x=wavelength,y=TPMA,col=factor(thickness)))+geom_line()
gg<-gg+facet_grid(date~position)
gg

#mean TPMA
meanTPMAstand<-TPMAstand[,.(meanTPMA=mean(TPMA,na.rm=TRUE)),by=.(date,position,thickness)]
#plot mean TPMA
ss<-ggplot(meanTPMAstand,aes(x=thickness,y=meanTPMA,shape=position))+geom_line()+geom_point()
ss<-ss+facet_grid(.~date)
ss


#TPMA wrt positon, trivariate
#TPMA wrt positon, trivariate
#TPMA wrt positon, trivariate

#no 'position' in 'by'
TPMAposition<-TPT[,.(TPMA=(min(U)-max(L))/(max(U)-min(L)),wavelength),by=.(wavelength,date,stand,thickness)]
#replace '-1' by NA
TPMAposition$TPMA[TPMAposition$TPMA==-1]<-NA
#plot TPMA
gg<-ggplot(TPMAposition,aes(x=wavelength,y=TPMA,col=factor(thickness)))+geom_line()
gg<-gg+facet_grid(date~stand)
gg

#mean TPMA
meanTPMAposition<-TPMAposition[,.(meanTPMA=mean(TPMA,na.rm=TRUE)),by=.(date,stand,thickness)]
#plot mean TPMA
ss<-ggplot(meanTPMAposition,aes(x=thickness,y=meanTPMA,shape=stand))+geom_line()+geom_point()
ss<-ss+facet_grid(.~date)
ss


#TPMA wrt positon, bivariate, semi-shade & sunfleck
#TPMA wrt positon, bivariate, semi-shade & sunfleck
#TPMA wrt positon, bivariate, semi-shade & sunfleck

#no 'position' in 'by'
TPMAposition<-TPT[TPT$position %in% c("semi-shade","sunfleck") & TPT$date %in% c("2015-05-22","2015-06-05"),
                  .(TPMA=(min(U)-max(L))/(max(U)-min(L)),wavelength),by=.(wavelength,date,stand,thickness)]
#replace '-1' by NA
TPMAposition$TPMA[TPMAposition$TPMA==-1]<-NA
#no observations
TPMAposition$TPMA[TPMAposition$stand=="Quercus" & TPMAposition$date=="2015-05-22"]<-NA

#plot TPMA
gg<-ggplot(TPMAposition,aes(x=wavelength,y=TPMA,col=factor(thickness)))+geom_line()
gg<-gg+facet_grid(date~stand)
gg

#mean TPMA
meanTPMAposition<-TPMAposition[,.(meanTPMA=mean(TPMA,na.rm=TRUE)),by=.(date,stand,thickness)]
#plot mean TPMA
ss<-ggplot(meanTPMAposition,aes(x=thickness,y=meanTPMA,shape=stand))+geom_line()+geom_point()
ss<-ss+facet_grid(.~date)
ss

#TPMA wrt positon, bivariate, shade & semi-shade
#TPMA wrt positon, bivariate, shade & semi-shade
#TPMA wrt positon, bivariate, shade & semi-shade

#no 'position' in 'by'
TPMAposition<-TPT[TPT$position %in% c("shade","semi-shade") & TPT$date %in% c("2015-05-22","2015-06-05"),
                  .(TPMA=(min(U)-max(L))/(max(U)-min(L)),wavelength),by=.(wavelength,date,stand,thickness)]
#replace '-1' by NA
TPMAposition$TPMA[TPMAposition$TPMA==-1]<-NA
#no observations
TPMAposition$TPMA[TPMAposition$stand=="Quercus" & TPMAposition$date=="2015-05-22"]<-NA


#plot TPMA
gg<-ggplot(TPMAposition,aes(x=wavelength,y=TPMA,col=factor(thickness)))+geom_line()
gg<-gg+facet_grid(date~stand)
gg

#mean TPMA
meanTPMAposition<-TPMAposition[,.(meanTPMA=mean(TPMA,na.rm=TRUE)),by=.(date,stand,thickness)]
#plot mean TPMA
ss<-ggplot(meanTPMAposition,aes(x=thickness,y=meanTPMA,shape=stand))+geom_line()+geom_point()
ss<-ss+facet_grid(.~date)
ss

#TPMA wrt positon, bivariate, shade & sunfleck
#TPMA wrt positon, bivariate, shade & sunfleck
#TPMA wrt positon, bivariate, shade & sunfleck

#no 'position' in 'by'
TPMAposition<-TPT[TPT$position %in% c("shade","sunfleck"),
                  .(TPMA=(min(U)-max(L))/(max(U)-min(L)),wavelength),by=.(wavelength,date,stand,thickness)]
#replace '-1' by NA
TPMAposition$TPMA[TPMAposition$TPMA==-1]<-NA
#plot TPMA
gg<-ggplot(TPMAposition,aes(x=wavelength,y=TPMA,col=factor(thickness)))+geom_line()
gg<-gg+facet_grid(date~stand)
gg

#mean TPMA
meanTPMAposition<-TPMAposition[,.(meanTPMA=mean(TPMA,na.rm=TRUE)),by=.(date,stand,thickness)]
#plot mean TPMA
ss<-ggplot(meanTPMAposition,aes(x=thickness,y=meanTPMA,shape=stand))+geom_line()+geom_point()
ss<-ss+facet_grid(.~date)
ss

#####################################################################TPMA with controls
#####################################################################TPMA with controls
#####################################################################TPMA with controls
TPMAcontrol<-NULL
for(s in 1:5)
for(p in 1:3)
for(d in 1:3)  
{
  if(!((d==1 & p==2) || (d==2 & p==2 & s==5)))#skip cases with no observations for semi-shade

  {  
  TPT0temp<-TPT0[TPT0$stand %in% c(levels(TPT0$stand)[s],"OpenBeg","OpenCen","OpenEnd") 
                 & TPT0$position %in% c(levels(TPT0$position)[p],"full-sun") 
                 & TPT0$date %in% c(levels(TPT0$date)[d]),]
  TPT0temp$position<-factor(TPT0temp$position)
  TPT0temp$stand<-factor(TPT0temp$stand)
  TPT0temp$date<-factor(TPT0temp$date)

  tpma<-TPT0temp[ ,.(TPMA=(min(U)-max(L))/(max(U)-min(L)),wavelength),by=.(wavelength,thickness)]
  #replace '-1' by NA
  tpma$TPMA[tpma$TPMA==-1]<-NA
  tpma$date<-paste(levels(TPT0$date)[d])
  tpma$stand<-paste(levels(TPT0$stand)[s])
  tpma$position<-paste0(levels(TPT0$position)[p]," & ","full-sun")
  TPMAcontrol<-rbind(TPMAcontrol,tpma)
  }#end of if
}#end of three loops

#plot TPMAs

gg<-ggplot(TPMAcontrol[TPMAcontrol$position=="sunfleck & full-sun"],aes(x=wavelength,y=TPMA,col=factor(thickness)))+geom_line()
gg<-gg+facet_grid(date~stand*position)
gg

gg<-ggplot(TPMAcontrol[TPMAcontrol$position=="semi-shade & full-sun"],aes(x=wavelength,y=TPMA,col=factor(thickness)))+geom_line()
gg<-gg+facet_grid(date~stand*position)
gg


gg<-ggplot(TPMAcontrol[TPMAcontrol$position=="shade & full-sun"],aes(x=wavelength,y=TPMA,col=factor(thickness)))+geom_line()
gg<-gg+facet_grid(date~stand*position)
gg


#plot mean TPMAs

TPMAcontroltemp<-TPMAcontrol[TPMAcontrol$position=="sunfleck & full-sun"]
meanTPMAcontrol<-TPMAcontroltemp[,.(meanTPMA=mean(TPMA,na.rm=TRUE)),by=.(date,stand,thickness)]

ss<-ggplot(meanTPMAcontrol,aes(x=thickness,y=meanTPMA,shape=stand))+geom_line()+geom_point()
ss<-ss+facet_grid(.~date)
ss

TPMAcontroltemp<-TPMAcontrol[TPMAcontrol$position=="semi-shade & full-sun"]
meanTPMAcontrol<-TPMAcontroltemp[,.(meanTPMA=mean(TPMA,na.rm=TRUE)),by=.(date,stand,thickness)]

ss<-ggplot(meanTPMAcontrol,aes(x=thickness,y=meanTPMA,shape=stand))+geom_line()+geom_point()
ss<-ss+facet_grid(.~date)
ss

TPMAcontroltemp<-TPMAcontrol[TPMAcontrol$position=="shade & full-sun"]
meanTPMAcontrol<-TPMAcontroltemp[,.(meanTPMA=mean(TPMA,na.rm=TRUE)),by=.(date,stand,thickness)]

ss<-ggplot(meanTPMAcontrol,aes(x=thickness,y=meanTPMA,shape=stand))+geom_line()+geom_point()
ss<-ss+facet_grid(.~date)
ss

#####################################################################examples with TPT and TMA
#####################################################################examples with TPT and TMA
#####################################################################examples with TPT and TMA

#####################################################################TPT, nonnormalised data
#calcualte TPT
TPT00<-NULL
tau.values<-c(0,15,20,25,30,40,50,60,70,80)#thickness of 0 corresponds to the data
for(i in 1:length(tau.values))
{
  temp<-DT[,.(U=myoperator(x=wavelength,y=irradiance,tau=tau.values[i],operator=max),
              L=myoperator(x=wavelength,y=irradiance,tau=tau.values[i],operator=min),
              wavelength),by=.(date,stand,position)]
  
  temp$thickness<-tau.values[i]
  TPT00<-rbind(TPT00,temp)
}
#remove controls (stand levels: OpenBeg, OpenCen, OpenEnd)
TPT<-TPT00
TPT<-TPT[!(TPT$stand %in% c("OpenBeg","OpenCen","OpenEnd")),]

#drop unused levels
TPT$position<-factor(TPT$position)
TPT$stand<-factor(TPT$stand)

myDF<-TPT[TPT$date=="2015-05-22" & TPT$stand == "BetulaOld" & TPT$position=="semi-shade",]

myDF$thicknessfac<-paste0("thickness = ",myDF$thickness)
myDF$thicknessfac[myDF$thicknessfac=="thickness = 0"]<-"data"
myDF$thicknessfac<-factor(myDF$thicknessfac)

#plot TPT
ex<-ggplot(myDF,aes(x=wavelength,y=L,ymin=L,ymax=U))+geom_line()+geom_ribbon(fill="grey",alpha=0.5)
ex<-ex+geom_line(aes(x=wavelength,y=U))
ex<-ex+facet_wrap(~thicknessfac,ncol=5)
ex<-ex+theme_bw()
ex<-ex+theme(legend.position="top", legend.box = "horizontal", axis.text.x=element_text(angle=-90))+ guides(col=guide_legend(nrow=1)) 
ex<-ex+scale_y_continuous(name=expression(Spectral~energy~irradiance~(W~m^{-2}~nm^{-1})))
ex<-ex+scale_x_continuous(name=expression(Wavelength~(nm)))
print(ex)

#####################################################################TPMA, normalised data
#normalise/scale irradiance to [0,1] interval
DTnorm<-DT[,.(irradiance=mynorm(irradiance),wavelength),by=.(date,stand,position)]
#calcualte TPT
TPT0<-NULL
tau.values<-c(0,15,20,25,30,40,50,60,70,80)#thickness of 0 corresponds to the data
for(i in 1:length(tau.values))
{
  temp<-DTnorm[,.(U=myoperator(x=wavelength,y=irradiance,tau=tau.values[i],operator=max),
                  L=myoperator(x=wavelength,y=irradiance,tau=tau.values[i],operator=min),
                  wavelength),by=.(date,stand,position)]
  temp$thickness<-tau.values[i]
  
  TPT0<-rbind(TPT0,temp)
}

#remove controls (stand levels: OpenBeg, OpenCen, OpenEnd)
TPT<-TPT0
TPT<-TPT[!(TPT$stand %in% c("OpenBeg","OpenCen","OpenEnd")),]

#drop unused levels
TPT$position<-factor(TPT$position)
TPT$stand<-factor(TPT$stand)

#################################TPMA
#no 'position' in 'by'
TPMAposition<-TPT[,.(TPMA=(min(U)-max(L))/(max(U)-min(L)),wavelength),by=.(wavelength,date,stand,thickness)]
#replace '-1' by NA
TPMAposition$TPMA[TPMAposition$TPMA==-1]<-NA

mylabel<-"all positions"
#add label
TPMAposition$position<-mylabel

#find mean
meanTPMAposition<-TPMAposition[,.(meanTPMA=mean(TPMA,na.rm=TRUE),wavelength),by=.(date,stand,thickness)]
meanTPMAposition$position<-mylabel

myDF<-TPT[TPT$date=="2015-05-22" & TPT$stand == "BetulaOld" ,]
myDF$thicknessfac<-paste0("thickness = ",myDF$thickness)
myDF$thicknessfac[myDF$thicknessfac=="thickness = 0"]<-"data"
myDF$thicknessfac<-factor(myDF$thicknessfac)
myDF$label<-"TPT"

myDF2<-TPMAposition[TPMAposition$date=="2015-05-22" & TPMAposition$stand == "BetulaOld" ,]
myDF2$thicknessfac<-paste0("thickness = ",myDF2$thickness)
myDF2$thicknessfac[myDF2$thicknessfac=="thickness = 0"]<-"data"
myDF2$thicknessfac<-factor(myDF2$thicknessfac)
myDF2$L<-myDF2$U<-myDF2$TPMA
myDF2$position<-"shade"
myDF2$label<-"TPMA"

############mean TPMA

myDF3<-meanTPMAposition[meanTPMAposition$date=="2015-05-22" & meanTPMAposition$stand == "BetulaOld" ,]
myDF3$thicknessfac<-paste0("thickness = ",myDF3$thickness)
myDF3$thicknessfac[myDF3$thicknessfac=="thickness = 0"]<-"data"
myDF3$thicknessfac<-factor(myDF3$thicknessfac)
myDF3$L<-myDF3$U<-myDF3$meanTPMA
myDF3$position<-"shade"
myDF3$label<-"mean\n TPMA"

#example
cc<-ggplot(myDF[myDF$thickness %in% c(0, 15,30, 50, 80),],aes(x=wavelength,y=L,ymin=L,ymax=U,col=position,label=label))+geom_ribbon(fill="grey",alpha=0.5)
cc<-cc+geom_line(data=myDF2[myDF2$thickness %in% c(0, 15,30, 50, 80),],aes(x=wavelength,y=L),col="black" )
cc<-cc+geom_line(data=myDF3[myDF3$thickness %in% c(0, 15,30, 50, 80),],aes(x=wavelength,y=L),col="black",linetype=2)
cc<-cc+geom_hline(yintercept=0,col="darkgrey")
cc<-cc+facet_wrap(~thicknessfac,ncol=5)
cc<-cc+theme_bw()
cc<-cc+geom_text(data=myDF2[myDF2$thickness %in% c(0, 15,30, 50, 80) & myDF2$wavelength== 797.40,],aes(x=wavelength,y=L,label=label,hjust=1,vjust=2),col="black" )
cc<-cc+geom_text(data=myDF3[myDF3$thickness %in% c(0, 15,30, 50, 80) & myDF3$wavelength== 549.96,],aes(x=wavelength,y=L,label=label),col="black" )
cc<-cc+theme(legend.position="top", legend.box = "horizontal", axis.text.x=element_text(angle=-90))+ guides(col=guide_legend(nrow=1)) 
cc<-cc+scale_y_continuous(name=expression(Normalised~spectral~energy~irradiance))
cc<-cc+scale_x_continuous(name=expression(Wavelength~(nm)))+coord_cartesian(ylim=c(-1,1))
print(cc)
